# Supplementary material for: LkARF7 and LkARF19 overexpression promote adventitious root formation in a heterologous poplar model by positively regulating LkBBM1
Source: Commun Biol. 2023 Apr 5;6:372. doi: 10.1038/s42003-023-04731-3 (PMC10076273; doi:10.1038/s42003-023-04731-3)
Supplement: Supplementary file 4 — Supplementary Data 1 [file 42003_2023_4731_MOESM4_ESM.xlsx]

## Sheet: Supplementary Data 1
Supplementary Data 1. Basic information of the ARF gene family in L. kaempferi.
					Deduced polypeptide				Domain
Gene name	GeneID	Gene location	Homologous	ORF length (bp)	Length (aa)	Molecular weight (kDa)	pI	Subcellular localization	B3	Aux-Resp	Aux/IAA
LkARF1-1	Larix12944	Scaffold17265:129333, 131318	ATARF1	864	287	32.5701	9.19	Nucleus	67-168	193-275
LkARF1-2	Larix37539	Scaffold23943:1341874, 1345967	ATARF1	1374	457	52.2591	6.59	Nucleus	219-320	345-427
LkARF2-1	Larix21137	Scaffold20809:396817, 403432	ATARF2	2712	903	100.005	5.9	Nucleus	168-269	294-376	756-851
LkARF2-2	Larix23085	Scaffold21384:68180, 74188	ATARF2	1422	473	53.0241	7.2	Nucleus	138-239	264-346
LkARF2-3	Larix27068	Scaffold22309:772554, 781041	ATARF2	2517	838	93.308	5.7	Nucleus	134-235	260-342	704-803
LkARF3	Larix46072	Scaffold24584:6992176, 7098818	ATARF3	2853	950	105.25	5.99	Nucleus	134-236	260-342	826-896
LkARF4	Larix34577	Scaffold23619:1073271, 1140593	ATARF4	2622	873	97.2879	6.23	Nucleus	137-238	269-345	748-816
LkARF6-1	Larix21628	Scaffold20963:188996, 332268	ATARF6	2808	935	104.243	6.26	Nucleus	124-226	255-333	767-882
LkARF6-2	Larix28059	Scaffold22609:101886, 242997	ATARF6	2580	859	95.397	5.89	Nucleus	44-146	176-253	727-800
LkARF6-3	Larix46010	Scaffold24582:1355232, 1667214	ATARF6	2961	986	109.767	6.01	Nucleus	128-230	261-337	846-933
LkARF7	Larix12294	Scaffold16849:125471, 181381	ATARF7	3336	1111	125.377	5.93	Nucleus	127-229	259-336	991-1058
LkARF16-1	Larix21757	Scaffold21000:768039, 773306	ATARF16	2367	788	86.1106	6.63	Nucleus	138-240	316-398
LkARF16-2	Larix29820	Scaffold22939:245517, 250963	ATARF16	2376	791	87.3398	8.23	Nucleus	137-239	322-405
LkARF19	Larix35659	Scaffold23751:1823646, 1863019	ATARF19	3258	1085	121.608	6.51	Nucleus	127-229	259-336	968-1036
