# Supplementary material for: LkARF7 and LkARF19 overexpression promote adventitious root formation in a heterologous poplar model by positively regulating LkBBM1
Source: Commun Biol. 2023 Apr 5;6:372. doi: 10.1038/s42003-023-04731-3 (PMC10076273; doi:10.1038/s42003-023-04731-3)
Supplement: Supplementary file 5 — Supplementary Data 2 [file 42003_2023_4731_MOESM5_ESM.xlsx]

## Sheet: Supplementary Data 2
Supplementary Data 2. The cis-acting elements of the LkBBM1 promoter.
Site names	Location	String	Signal Sequence	Function of Site
GTGANTG10	2	(+)	GTGA	GTGA motif
MYBST1	17	(+)	GGATA	MYB
GATABOX	18	(+)	GATA	GATA box
SEF4MOTIFGM7S	40	(-)	RTTTTTR	SEF4 binding site
DPBFCOREDCDC3	51	(+)	ACACNNG	abscisic acid response elements
DOFCOREZM	60	(+)	AAAG	Dof proteins
NODCON2GM	61	(-)	CTCTT	cis-acting regulatory elements
OSE2ROOTNODULE	61	(-)	CTCTT	organ-specific elements
TATABOX5	71	(-)	TTATTT	TATA box
GTGANTG10	79	(+)	GTGA	GTGA motif
AuxRE	81	(-)	TGTCTC	Auxin response element
SEBFCONSSTPR10A	81	(-)	YTGTCWC	binding site of silencing element binding factor
SURECOREATSULTR11	81	(+)	GAGAC	sulfur-responsive element
POLLEN1LELAT52	87	(+)	AGAAA	pollen regulatory elements
EECCRCAH1	88	(-)	GANTTNC	enhancer elements
CAATBOX1	100	(+)	CAAT	CAAT box
GATABOX	110	(+)	GATA	GATA box
NODCON2GM	125	(-)	CTCTT	cis-acting regulatory elements
OSE2ROOTNODULE	125	(-)	CTCTT	organ-specific elements
CAREOSREP1	127	(-)	CAACTC	CAACTC regulatory elements
E2FCONSENSUS	136	(-)	WTTSSCSS	E2F-DP-binding motifs
EBOXBNNAPA	140	(-)	CANNTG	CACGTG motif
MYCCONSENSUSAT	140	(-)	CANNTG	MYC
CAATBOX1	140	(+)	CAAT	CAAT box
EBOXBNNAPA	140	(+)	CANNTG	CACGTG motif
MYCCONSENSUSAT	140	(+)	CANNTG	MYC
CAATBOX1	142	(-)	CAAT	CAAT box
GTGANTG10	154	(-)	GTGA	GTGA motif
CAATBOX1	157	(+)	CAAT	CAAT box
S1FSORPL21	163	(-)	ATGGTATT	S1F binding site
S1FBOXSORPS1L21	165	(-)	ATGGTA	S1F box
BIHD1OS	170	(+)	TGTCA	BELL homeodomain transcription factor
WBOXATNPR1	171	(-)	TTGAC	W box
WRKY71OS	171	(-)	TGAC	W box
ARR1AT	175	(-)	NGATT	Cytokinin response element
EBOXBNNAPA	192	(-)	CANNTG	CACGTG motif
MYCCONSENSUSAT	192	(-)	CANNTG	MYC
EBOXBNNAPA	192	(+)	CANNTG	CACGTG motif
MYCCONSENSUSAT	192	(+)	CANNTG	MYC
MYBPZM	197	(-)	CCWACC	MYB
CAATBOX1	219	(+)	CAAT	CAAT box
POLASIG1	220	(+)	AATAAA	PolyA signal
TAAAGSTKST1	222	(+)	TAAAG	TAAAG motif
DOFCOREZM	223	(+)	AAAG	Dof proteins
NODCON2GM	224	(-)	CTCTT	cis-acting regulatory elements
OSE2ROOTNODULE	224	(-)	CTCTT	organ-specific elements
CACTFTPPCA1	232	(-)	YACT	cis-Regulatory elements
CIACADIANLELHC	247	(+)	CAANNNNATC	circadian expression
MYBPZM	262	(-)	CCWACC	MYB
E2FCONSENSUS	266	(-)	WTTSSCSS	E2F-DP-binding motifs
DOFCOREZM	271	(+)	AAAG	Dof proteins
SEF4MOTIFGM7S	312	(-)	RTTTTTR	SEF4 binding site
CACTFTPPCA1	321	(-)	YACT	cis-Regulatory elements
-300ELEMENT	337	(+)	TGHAAARK	TGTAAAG core motif
DOFCOREZM	341	(+)	AAAG	Dof proteins
MYBST1	357	(+)	GGATA	MYB
GATABOX	358	(+)	GATA	GATA box
ARR1AT	381	(-)	NGATT	Cytokinin response element
RBCSCONSENSUS	381	(+)	AATCCAA	rbcS general consensus sequence
EBOXBNNAPA	385	(-)	CANNTG	CACGTG motif
MYCCONSENSUSAT	385	(-)	CANNTG	MYC
EBOXBNNAPA	385	(+)	CANNTG	CACGTG motif
MYCCONSENSUSAT	385	(+)	CANNTG	MYC
SEF4MOTIFGM7S	390	(+)	RTTTTTR	SEF4 binding site
DOFCOREZM	397	(+)	AAAG	Dof proteins
NODCON2GM	398	(-)	CTCTT	cis-acting regulatory elements
OSE2ROOTNODULE	398	(-)	CTCTT	organ-specific elements
GTGANTG10	409	(-)	GTGA	GTGA motif
CACTFTPPCA1	412	(+)	YACT	cis-Regulatory elements
AMYBOX1	417	(+)	TAACARA	amylase box
MYBGAHV	417	(+)	TAACAAA	MYB
GAREAT	417	(+)	TAACAAR	gibberellin responsive element
AACACOREOSGLUB1	418	(+)	AACAAAC	AACA motifs
MYB1AT	421	(+)	WAACCA	MYB
GTGANTG10	430	(+)	GTGA	GTGA motif
RAV1AAT	437	(+)	CAACA	RAV1
DOFCOREZM	443	(-)	AAAG	Dof proteins
EBOXBNNAPA	462	(-)	CANNTG	CACGTG motif
MYBCORE	462	(-)	CNGTTR	MYB
MYCCONSENSUSAT	462	(-)	CANNTG	MYC
EBOXBNNAPA	462	(+)	CANNTG	CACGTG motif
MYCCONSENSUSAT	462	(+)	CANNTG	MYC
MYB2CONSENSUSAT	462	(+)	YAACKG	MYB
ACGTATERD1	487	(-)	ACGT	ACGT sequence
ABRELATERD1	487	(+)	ACGTG	abscisic acid response elements
ACGTATERD1	487	(+)	ACGT	ACGT sequence
POLLEN1LELAT52	494	(+)	AGAAA	pollen regulatory elements
CIACADIANLELHC	501	(-)	CAANNNNATC	circadian expression
DOFCOREZM	506	(-)	AAAG	Dof proteins
ERELEE4	507	(-)	AWTTCAAA	ethylene response elements
EECCRCAH1	510	(+)	GANTTNC	enhancer elements
DOFCOREZM	516	(-)	AAAG	Dof proteins
DOFCOREZM	530	(+)	AAAG	Dof proteins
-10PEHVPSBD	532	(-)	TATTCT	-10 promoter element
CACTFTPPCA1	539	(-)	YACT	cis-Regulatory elements
CURECORECR	540	(-)	GTAC	copper-response element
CURECORECR	540	(+)	GTAC	copper-response element
NODCON1GM	544	(-)	AAAGAT	cis-acting regulatory elements
OSE1ROOTNODULE	544	(-)	AAAGAT	organ-specific elements
DOFCOREZM	546	(-)	AAAG	Dof proteins
NODCON2GM	559	(+)	CTCTT	cis-acting regulatory elements
OSE2ROOTNODULE	559	(+)	CTCTT	organ-specific elements
DOFCOREZM	568	(-)	AAAG	Dof proteins
CAATBOX1	575	(+)	CAAT	CAAT box
POLLEN1LELAT52	580	(-)	AGAAA	pollen regulatory elements
CACTFTPPCA1	594	(-)	YACT	cis-Regulatory elements
SEBFCONSSTPR10A	595	(-)	YTGTCWC	binding site of silencing element binding factor
GTGANTG10	595	(+)	GTGA	GTGA motif
BIHD1OS	596	(-)	TGTCA	BELL homeodomain transcription factor
WRKY71OS	596	(+)	TGAC	W box
CAATBOX1	599	(+)	CAAT	CAAT box
ARR1AT	608	(-)	NGATT	Cytokinin response element
GTGANTG10	610	(-)	GTGA	GTGA motif
MYBCORE	617	(-)	CNGTTR	MYB
MYB2AT	617	(+)	TAACTG	MYB
MYB2CONSENSUSAT	617	(+)	YAACKG	MYB
INRNTPSADB	630	(+)	YTCANTYY	light-responsive elements
CAATBOX1	632	(+)	CAAT	CAAT box
DOFCOREZM	662	(-)	AAAG	Dof proteins
WBOXATNPR1	664	(+)	TTGAC	W box
BIHD1OS	665	(-)	TGTCA	BELL homeodomain transcription factor
WRKY71OS	665	(+)	TGAC	W box
POLASIG3	690	(-)	AATAAT	polyA signal
CPBCSPOR	692	(+)	TATTAG	Cytokinin-enhanced Protein Binding
EECCRCAH1	697	(+)	GANTTNC	enhancer elements
DOFCOREZM	699	(-)	AAAG	Dof proteins
POLLEN1LELAT52	700	(-)	AGAAA	pollen regulatory elements
CCAATBOX1	706	(+)	CCAAT	CCAAT box
CAATBOX1	707	(+)	CAAT	CAAT box
AuxRE	715	(-)	TGTCTC	Auxin response element
SEBFCONSSTPR10A	715	(-)	YTGTCWC	binding site of silencing element binding factor
SURECOREATSULTR11	715	(+)	GAGAC	sulfur-responsive element
DOFCOREZM	723	(-)	AAAG	Dof proteins
POLLEN1LELAT52	724	(-)	AGAAA	pollen regulatory elements
DOFCOREZM	727	(-)	AAAG	Dof proteins
GATABOX	752	(+)	GATA	GATA box
IBOXCORE	752	(+)	GATAA	light-regulated elements
DRECRTCOREAT	761	(+)	RCCGAC	dehydration-responsive element
CBFHV	761	(+)	RYCGAC	Binding site of CBF
LTRECOREATCOR15	762	(+)	CCGAC	low temperature responsive element
CGACGOSAMY3	763	(+)	CGACG	GC-rich regions
MYBPZM	768	(+)	CCWACC	MYB
BOXLCOREDCPAL	771	(+)	ACCWWCC	MYB
MYBPZM	772	(+)	CCWACC	MYB
CURECORECR	781	(-)	GTAC	copper-response element
CURECORECR	781	(+)	GTAC	copper-response element
CAATBOX1	784	(+)	CAAT	CAAT box
POLLEN1LELAT52	787	(-)	AGAAA	pollen regulatory elements
CPBCSPOR	790	(-)	TATTAG	Cytokinin-enhanced Protein Binding
ROOTMOTIFTAPOX1	792	(-)	ATATT	organ-specific elements
ROOTMOTIFTAPOX1	793	(+)	ATATT	organ-specific elements
INRNTPSADB	808	(-)	YTCANTYY	light-responsive elements
DOFCOREZM	808	(+)	AAAG	Dof proteins
CACTFTPPCA1	810	(-)	YACT	cis-Regulatory elements
GTGANTG10	811	(+)	GTGA	GTGA motif
POLLEN1LELAT52	815	(+)	AGAAA	pollen regulatory elements
ROOTMOTIFTAPOX1	832	(-)	ATATT	organ-specific elements
TATAPVTRNALEU	836	(-)	TTTATATA	TATA-like motif
TATABOX4	836	(+)	TATATAA	TATA box
TATABOX2	838	(+)	TATAAAT	TATA box
INRNTPSADB	841	(-)	YTCANTYY	light-responsive elements
CAATBOX1	843	(-)	CAAT	CAAT box
ROOTMOTIFTAPOX1	847	(-)	ATATT	organ-specific elements
GATABOX	849	(-)	GATA	GATA box
NAPINMOTIFBN	853	(+)	TACACAT	Napin motif
TATABOX2	858	(-)	TATAAAT	TATA box
ROOTMOTIFTAPOX1	862	(+)	ATATT	organ-specific elements
TATABOX3	863	(+)	TATTAAT	TATA box
TATABOX3	864	(-)	TATTAAT	TATA box
ROOTMOTIFTAPOX1	867	(-)	ATATT	organ-specific elements
POLASIG2	874	(+)	AATTAAA	polyA signal
PYRIMIDINEBOXOSRAMY1A	878	(-)	CCTTTT	Pyrimidine box
DOFCOREZM	879	(+)	AAAG	Dof proteins
ROOTMOTIFTAPOX1	895	(-)	ATATT	organ-specific elements
BOXIINTPATPB	910	(+)	ATAGAA	Box II
POLLEN1LELAT52	912	(+)	AGAAA	pollen regulatory elements
DOFCOREZM	915	(+)	AAAG	Dof proteins
NODCON2GM	916	(-)	CTCTT	cis-acting regulatory elements
OSE2ROOTNODULE	916	(-)	CTCTT	organ-specific elements
POLLEN1LELAT52	921	(+)	AGAAA	pollen regulatory elements
NAPINMOTIFBN	928	(-)	TACACAT	Napin motif
SORLREP3AT	931	(+)	TGTATATAT	Light-Repressed element
GATABOX	937	(-)	GATA	GATA box
PREATPRODH	941	(-)	ACTCAT	Pro- or hypoosmolarity-responsive element
CACTFTPPCA1	944	(-)	YACT	cis-Regulatory elements
EBOXBNNAPA	950	(-)	CANNTG	CACGTG motif
CATATGGMSAUR	950	(-)	CATATG	auxin responsiveness
MYCCONSENSUSAT	950	(-)	CANNTG	MYC
EBOXBNNAPA	950	(+)	CANNTG	CACGTG motif
CATATGGMSAUR	950	(+)	CATATG	auxin responsiveness
MYCCONSENSUSAT	950	(+)	CANNTG	MYC
RAV1AAT	954	(-)	CAACA	RAV1
CAATBOX1	960	(-)	CAAT	CAAT box
ARR1AT	962	(+)	NGATT	Cytokinin response element
REALPHALGLHCB21	966	(-)	AACCAA	light-responsive elements
CGACGOSAMY3	981	(+)	CGACG	GC-rich regions
CGACGOSAMY3	984	(+)	CGACG	GC-rich regions
ACGTCBOX	985	(-)	GACGTC	ACGT elements
ACGTCBOX	985	(+)	GACGTC	ACGT elements
ACGTATERD1	986	(-)	ACGT	ACGT sequence
ACGTATERD1	986	(+)	ACGT	ACGT sequence
BIHD1OS	997	(+)	TGTCA	BELL homeodomain transcription factor
WBOXATNPR1	998	(-)	TTGAC	W box
WRKY71OS	998	(-)	TGAC	W box
TBOXATGAPB	1000	(-)	ACTTTG	light-responsive elements
INRNTPSADB	1001	(-)	YTCANTYY	light-responsive elements
DOFCOREZM	1001	(+)	AAAG	Dof proteins
CACTFTPPCA1	1003	(-)	YACT	cis-Regulatory elements
GTGANTG10	1004	(+)	GTGA	GTGA motif
DOFCOREZM	1007	(+)	AAAG	Dof proteins
POLLEN1LELAT52	1009	(+)	AGAAA	pollen regulatory elements
GT1CONSENSUS	1010	(+)	GRWAAW	light-regulated elements
GT1GMSCAM4	1010	(+)	GAAAAA	light-responsive elements
PYRIMIDINEBOXOSRAMY1A	1013	(-)	CCTTTT	Pyrimidine box
DOFCOREZM	1014	(+)	AAAG	Dof proteins
GT1CORE	1017	(+)	GGTTAA	light-responsive elements
TAAAGSTKST1	1020	(+)	TAAAG	TAAAG motif
DOFCOREZM	1021	(+)	AAAG	Dof proteins
INTRONUPPER	1037	(+)	MAGGTAAGT	light-responsive elements
ARR1AT	1050	(+)	NGATT	Cytokinin response element
POLASIG3	1052	(-)	AATAAT	polyA signal
CAATBOX1	1055	(-)	CAAT	CAAT box
ARR1AT	1057	(+)	NGATT	Cytokinin response element
CAATBOX1	1059	(-)	CAAT	CAAT box
ARR1AT	1061	(+)	NGATT	Cytokinin response element
P1BS	1075	(-)	GNATATNC	MYB
P1BS	1075	(+)	GNATATNC	MYB
ARR1AT	1085	(+)	NGATT	Cytokinin response element
GT1CONSENSUS	1097	(+)	GRWAAW	light-regulated elements
DOFCOREZM	1100	(+)	AAAG	Dof proteins
NODCON2GM	1101	(-)	CTCTT	cis-acting regulatory elements
OSE2ROOTNODULE	1101	(-)	CTCTT	organ-specific elements
AACACOREOSGLUB1	1106	(-)	AACAAAC	AACA motifs
AMYBOX1	1107	(-)	TAACARA	amylase box
MYBGAHV	1107	(-)	TAACAAA	MYB
GAREAT	1107	(-)	TAACAAR	gibberellin responsive element
BOXIINTPATPB	1113	(+)	ATAGAA	Box II
P1BS	1119	(-)	GNATATNC	MYB
P1BS	1119	(+)	GNATATNC	MYB
GATABOX	1122	(-)	GATA	GATA box
MYBST1	1122	(-)	GGATA	MYB
EBOXBNNAPA	1140	(-)	CANNTG	CACGTG motif
MYCCONSENSUSAT	1140	(-)	CANNTG	MYC
EBOXBNNAPA	1140	(+)	CANNTG	CACGTG motif
MYCCONSENSUSAT	1140	(+)	CANNTG	MYC
POLASIG1	1146	(-)	AATAAA	PolyA signal
-10PEHVPSBD	1148	(+)	TATTCT	-10 promoter element
BOXIINTPATPB	1150	(-)	ATAGAA	Box II
-10PEHVPSBD	1153	(+)	TATTCT	-10 promoter element
BOXIINTPATPB	1155	(-)	ATAGAA	Box II
TATABOX5	1163	(-)	TTATTT	TATA box
POLASIG1	1164	(+)	AATAAA	PolyA signal
EBOXBNNAPA	1178	(-)	CANNTG	CACGTG motif
MYCCONSENSUSAT	1178	(-)	CANNTG	MYC
EBOXBNNAPA	1178	(+)	CANNTG	CACGTG motif
MYCCONSENSUSAT	1178	(+)	CANNTG	MYC
ANAERO1CONSENSUS	1180	(-)	AAACAAA	cis-acting regulatory element essential for the anaerobic induction
INRNTPSADB	1185	(+)	YTCANTYY	light-responsive elements
GTGANTG10	1186	(-)	GTGA	GTGA motif
CACTFTPPCA1	1187	(+)	YACT	cis-Regulatory elements
CACTFTPPCA1	1196	(+)	YACT	cis-Regulatory elements
MNF1ZMPPC1	1205	(-)	GTGCCCTT	light induction
CACTFTPPCA1	1213	(-)	YACT	cis-Regulatory elements
GTGANTG10	1214	(+)	GTGA	GTGA motif
WRKY71OS	1215	(+)	TGAC	W box
WBOXNTERF3	1215	(+)	TGACY	W box
PRECONSCRHSP70A	1218	(+)	SCGAYNRNNNNNNNNNNNNNNNHD	plastid response element
WBOXNTERF3	1227	(-)	TGACY	W box
WRKY71OS	1228	(-)	TGAC	W box
GTGANTG10	1229	(-)	GTGA	GTGA motif
CACTFTPPCA1	1230	(+)	YACT	cis-Regulatory elements
DOFCOREZM	1232	(-)	AAAG	Dof proteins
ANAERO1CONSENSUS	1234	(-)	AAACAAA	cis-acting regulatory element essential for the anaerobic induction
ARR1AT	1243	(+)	NGATT	Cytokinin response element
CAATBOX1	1245	(-)	CAAT	CAAT box
POLLEN1LELAT52	1250	(+)	AGAAA	pollen regulatory elements
ANAERO1CONSENSUS	1252	(+)	AAACAAA	cis-acting regulatory element essential for the anaerobic induction
PYRIMIDINEBOXOSRAMY1A	1256	(-)	CCTTTT	Pyrimidine box
DOFCOREZM	1257	(+)	AAAG	Dof proteins
CACTFTPPCA1	1268	(-)	YACT	cis-Regulatory elements
ACGTATERD1	1280	(-)	ACGT	ACGT sequence
ABRELATERD1	1280	(+)	ACGTG	abscisic acid response elements
ACGTATERD1	1280	(+)	ACGT	ACGT sequence
MYB1AT	1283	(-)	WAACCA	MYB
E2FCONSENSUS	1292	(-)	WTTSSCSS	E2F-DP-binding motifs
ARR1AT	1297	(-)	NGATT	Cytokinin response element
GATABOX	1308	(+)	GATA	GATA box
PYRIMIDINEBOXOSRAMY1A	1317	(+)	CCTTTT	Pyrimidine box
DOFCOREZM	1318	(-)	AAAG	Dof proteins
GT1CONSENSUS	1320	(-)	GRWAAW	light-regulated elements
EBOXBNNAPA	1325	(-)	CANNTG	CACGTG motif
MYCCONSENSUSAT	1325	(-)	CANNTG	MYC
EBOXBNNAPA	1325	(+)	CANNTG	CACGTG motif
RAV1BAT	1325	(+)	CACCTG	RAV1
MYCCONSENSUSAT	1325	(+)	CANNTG	MYC
CGACGOSAMY3	1343	(-)	CGACG	GC-rich regions
MYBCORE	1356	(+)	CNGTTR	MYB
ANAERO2CONSENSUS	1361	(-)	AGCAGC	cis-acting regulatory element essential for the anaerobic induction
SURECOREATSULTR11	1372	(-)	GAGAC	sulfur-responsive element
E2FCONSENSUS	1376	(-)	WTTSSCSS	E2F-DP-binding motifs
CAATBOX1	1380	(+)	CAAT	CAAT box
POLASIG1	1381	(+)	AATAAA	PolyA signal
DOFCOREZM	1385	(+)	AAAG	Dof proteins
MYBPZM	1405	(-)	CCWACC	MYB
MYBCORE	1419	(-)	CNGTTR	MYB
MYB2CONSENSUSAT	1419	(+)	YAACKG	MYB
MYBCOREATCYCB1	1420	(+)	AACGG	MYB
MYBPZM	1423	(-)	CCWACC	MYB
GTGANTG10	1430	(-)	GTGA	GTGA motif
CACTFTPPCA1	1431	(+)	YACT	cis-Regulatory elements
WBOXNTCHN48	1435	(+)	CTGACY	W box
WBOXHVISO1	1436	(+)	TGACT	W box
WRKY71OS	1436	(+)	TGAC	W box
WBOXNTERF3	1436	(+)	TGACY	W box
DOFCOREZM	1444	(+)	AAAG	Dof proteins
ACGTCBOX	1447	(-)	GACGTC	ACGT elements
ACGTCBOX	1447	(+)	GACGTC	ACGT elements
ACGTATERD1	1448	(-)	ACGT	ACGT sequence
ACGTATERD1	1448	(+)	ACGT	ACGT sequence
CAREOSREP1	1457	(+)	CAACTC	CAACTC regulatory elements
PYRIMIDINEBOXOSRAMY1A	1462	(+)	CCTTTT	Pyrimidine box
DOFCOREZM	1463	(-)	AAAG	Dof proteins
GT1CONSENSUS	1464	(-)	GRWAAW	light-regulated elements
EBOXBNNAPA	1469	(-)	CANNTG	CACGTG motif
MYCATRD22	1469	(-)	CACATG	MYC
DPBFCOREDCDC3	1469	(-)	ACACNNG	abscisic acid response elements
MYCCONSENSUSAT	1469	(-)	CANNTG	MYC
EBOXBNNAPA	1469	(+)	CANNTG	CACGTG motif
MYCCONSENSUSAT	1469	(+)	CANNTG	MYC
MYCATERD1	1469	(+)	CATGTG	MYC
ARR1AT	1478	(+)	NGATT	Cytokinin response element
EECCRCAH1	1479	(+)	GANTTNC	enhancer elements
GT1CONSENSUS	1480	(-)	GRWAAW	light-regulated elements
POLLEN1LELAT52	1482	(-)	AGAAA	pollen regulatory elements
GTGANTG10	1487	(+)	GTGA	GTGA motif
SP8BFIBSP8AIB	1532	(+)	ACTGTGTA	SPBF binding site
SORLIP1AT	1542	(-)	GCCAC	light induction
EBOXBNNAPA	1546	(-)	CANNTG	CACGTG motif
MYCCONSENSUSAT	1546	(-)	CANNTG	MYC
EBOXBNNAPA	1546	(+)	CANNTG	CACGTG motif
MYCCONSENSUSAT	1546	(+)	CANNTG	MYC
NODCON2GM	1554	(-)	CTCTT	cis-acting regulatory elements
OSE2ROOTNODULE	1554	(-)	CTCTT	organ-specific elements
AuxRE	1558	(-)	TGTCTC	Auxin response element
SEBFCONSSTPR10A	1558	(-)	YTGTCWC	binding site of silencing element binding factor
SURECOREATSULTR11	1558	(+)	GAGAC	sulfur-responsive element
NODCON2GM	1563	(-)	CTCTT	cis-acting regulatory elements
OSE2ROOTNODULE	1563	(-)	CTCTT	organ-specific elements
MYBPZM	1570	(-)	CCWACC	MYB
-10PEHVPSBD	1580	(-)	TATTCT	-10 promoter element
CACTFTPPCA1	1584	(+)	YACT	cis-Regulatory elements
TBOXATGAPB	1585	(+)	ACTTTG	light-responsive elements
DOFCOREZM	1586	(-)	AAAG	Dof proteins
BIHD1OS	1589	(+)	TGTCA	BELL homeodomain transcription factor
WRKY71OS	1590	(-)	TGAC	W box
SORLIP2AT	1603	(+)	GGGCC	light induction
SORLIP2AT	1604	(-)	GGGCC	light induction
CCAATBOX1	1627	(+)	CCAAT	CCAAT box
CAATBOX1	1628	(+)	CAAT	CAAT box
CAATBOX1	1633	(+)	CAAT	CAAT box
ARR1AT	1642	(-)	NGATT	Cytokinin response element
SEF4MOTIFGM7S	1662	(+)	RTTTTTR	SEF4 binding site
CACTFTPPCA1	1683	(+)	YACT	cis-Regulatory elements
ASF1MOTIFCAMV	1686	(+)	TGACG	ASF-1 binding site
WRKY71OS	1686	(+)	TGAC	W box
SEF4MOTIFGM7S	1709	(+)	RTTTTTR	SEF4 binding site
WBBOXPCWRKY1	1712	(+)	TTTGACY	W box
ELRECOREPCRP1	1713	(+)	TTGACC	salicylic acid response elements
WBOXATNPR1	1713	(+)	TTGAC	W box
QELEMENTZMZM13	1714	(-)	AGGTCA	pollen regulatory elements
WRKY71OS	1714	(+)	TGAC	W box
WBOXNTERF3	1714	(+)	TGACY	W box
DOFCOREZM	1718	(-)	AAAG	Dof proteins
REALPHALGLHCB21	1720	(-)	AACCAA	light-responsive elements
