# Supplementary material for: LkARF7 and LkARF19 overexpression promote adventitious root formation in a heterologous poplar model by positively regulating LkBBM1
Source: Commun Biol. 2023 Apr 5;6:372. doi: 10.1038/s42003-023-04731-3 (PMC10076273; doi:10.1038/s42003-023-04731-3)
Supplement: Supplementary file 6 — Supplementary Data 3 [file 42003_2023_4731_MOESM6_ESM.xlsx]

## Sheet: Supplementary Data 3
Supplementary Data 3. Specific primers used in the study.
Name	Forward primer (5'-3')	Reverse primer (5'-3')	Usage
LkBBM1-qPCR	AGACATAGATGGACTGGGAGG	TTCAGAGCTGCAAGGTCGTAA	qPCR
LkARF1-1-qPCR	TGCTGACGAATGTCTTCCACCTC	CTCCTGCTACCAGCCTCTTTGAG	qPCR
LkARF1-2-qPCR	ATGCCATCATCGGTCATATCTAG	TCGCCTATTCCAATTATAGTGCC	qPCR
LkARF2-1-qPCR	CTTTCGGTGACATCTAATCCATC	ATCGTGTAGCAGATAATACTCCCT	qPCR
LkARF2-2-qPCR	ATGCCATCATCGGTCATATCTAG	TCGCCTATTCCAATTATAGTGCC	qPCR
LkARF2-3-qPCR	TTATCTTCCGATTTATCAGTGCTTG	CTTCTTTGACAGCCCATACCTTC	qPCR
LkARF3-qPCR	CTGCCTGTATGGCTGATGTGATT	TACGTCTATGCCCTGAAGTTTGA	qPCR
LkARF4-qPCR	CATACGTCCGGTACTTGCACTC	GTGGCTGACCTCTGTAAATGTG	qPCR
LkARF6-1-qPCR	GTACCCACCACCCTATCCTCTA	CTCCCCATTATCACCCCTCTCT	qPCR
LkARF6-2-qPCR	ATGTATTCGTCACCCTACCCTCT	GATCAACACTTCTCATTTCCTGC	qPCR
LkARF6-3-qPCR	GAGTCATCTTCTCTTTGGGGTCA	AGGTTCTTGTAGGTGGGTTCAGC	qPCR
LkARF7-qPCR	GAAACAGATATTGAAGGCACCAC	GAAGTAGCACCAGCCATAGAACG	qPCR
LkARF16-1-qPCR	GAGGACTTCAAATGGCTACACTTAC	GGTGGAATCTATCTAATGACAACCC	qPCR
LkARF16-2-qPCR	GGGGAAGTCTGGAAGTTTAGGCA	GGTGATACCGCTAACAGGCAAAT	qPCR
LkARF19-qPCR	AGATGCGGAGACGGATGAGG	GCACGGCGAGGTACAGAAAA	qPCR
LaEF1A1-qPCR	GACTGTACCTGTTGGTCGTG	CCTCCAGCAGAGCTTCAT	qPCR
PtoActin	ACCCTCCAATCCAGACACTG	TTGCTGACCGTATGAGCAAG	qPCR
GFP-LkARF7	tctctctcaagcttggatccATGAAGAGTCCTTCAACCAGCT	cgggtcatgagctcctgcagATGACTGAAAGATATCGATGAAGGA	Subcellular localization assay
GFP-LkARF19	tctctctcaagcttggatccATGAAGGCTCCTTCCAATGGCT	cgggtcatgagctcctgcagGCCGCTGAACGAGGGATT	Subcellular localization assay
pGADT7-LkARF7	ccatggaggccagtgATGAAGAGTCCTTCAACCAGCT	tctgcagctcgagctCTAATGACTGAAAGATATCGATG	Y1H assay
pGADT7-LkARF19	ccatggaggccagtgATGAAGGCTCCTTCCAATGGCT	tctgcagctcgagctCTAGCCGCTGAACGAGG	Y1H assay
pHIS2-LkBBM1 promoter	ctatagggcgaattcTGTGAGGAAGACCTAGGGATACGA	gcgaacgcgtgagctcAGAACCAAAGGTCAAAAACTCCATC	Y1H assay
ChIP-AuxRE-1-qPCR	ACGATGCTCCATGTTTAA	TCTTGCCTTGTTCGGTAT	ChIP-qPCR assays
ChIP-AuxRE-2-qPCR	TTCCGCTTCATTATTAGAC	GAAATTGTACCAGGGTTG	ChIP-qPCR assays
ChIP-AuxRE-3-qPCR	GTCCCTCCAACTCCTTTT	CCTACAACCCCTGACAAA	ChIP-qPCR assays
ChIP-ABRE-qPCR	GCACAGTGACCGATGGAG	GAGACGAGGAAGCAGCAA	ChIP-qPCR assays
pGreenII LUC-LkBBM1 promoter	ggtaccgggccccccctcgagTGTGAGGAAGACCTAGGGATACGA	ggcggccgctctagaactagtAGAACCAAAGGTCAAAAACTCCATC	Dual luciferase assays
pGreenII 62 SK-LkARF7	cgctctagaactagtggatccATGAAGAGTCCTTCAACCAGCT	tcagcgtaccgaattggtaccCTAATGACTGAAAGATATCGATGAAGGA	Dual luciferase assays
pGreenII 62 SK-LkARF19	cgctctagaactagtggatccATGAAGGCTCCTTCCAATGGC	tcagcgtaccgaattggtaccCTAGCCGCTGAACGAGGGATT	Dual luciferase assays
pBI121-LkARF7	agaacacgggggactATGAAGAGTCCTTCAACCAGCT	agggactgaccacccCTAATGACTGAAAGATATCGATGAAGGA	Overexprssion assay
pBI121-LkARF19	agaacacgggggactATGAAGGCTCCTTCCAATGGC	agggactgaccacccCTAGCCGCTGAACGAGGGATT	Overexprssion assay
pBI121-LkARF7-qPCR	GAAACAGATATTGAAGGCACCAC	GAAGTAGCACCAGCCATAGAACG	Overexprssion assay
pBI121-LkARF19-qPCR	AGATGCGGAGACGGATGAGG	GCACGGCGAGGTACAGAAAA	Overexprssion assay
pBI121-LkRH53	agaacacgggggactATGTTCTTAGAAGGGGTTTTGGATA	agggactgaccacccTTACTCCGAACGGCCCCCGTAA	Overexprssion assay
pBI121-LkRH53-qPCR	GATAGCCTGTCAATGGCACTGG	CGTTAAAACGTCCCTCCCGAA	Overexprssion assay
35S	GACGCACAATCCCACTATCC	/	Overexprssion assay
pGBKT7-LkARF19	tggccatggaggccgATGAAGGCTCCTTCCAATGGC	tgcggccgctgcaggCTAGCCGCTGAACGAGGGATT	Y2H assay
cYFP-LkARF19	ggcgcgccactagtgATGAAGGCTCCTTCCAATGGCT	ccgggagcggtacccGCCGCTGAACGAGGGATT	BiFC assay
nYFP-LkRH53	ggcgcgccactagtgATGTTCTTAGAAGGGGTTTTGGATA	ccgggagcggtacccCTCCGAACGGCCCCCGTAA	BiFC assay
