# Supplementary material for: LkARF7 and LkARF19 overexpression promote adventitious root formation in a heterologous poplar model by positively regulating LkBBM1
Source: Commun Biol. 2023 Apr 5;6:372. doi: 10.1038/s42003-023-04731-3 (PMC10076273; doi:10.1038/s42003-023-04731-3)
Supplement: Supplementary file 7 — Supplementary Data 4 [file 42003_2023_4731_MOESM7_ESM.xlsx]

## Sheet: Fig. 1b-e
Fig. 1b					Fig. 1c					Fig. 1d					Fig. 1e
DAC	LkARF6-3 Relative Expression				DAC	LkARF7 Relative Expression				DAC	LkARF19 Relative Expression				DAC	LkBBM1 Relative Expression
0	0.002443	0.001969	0.002021		0	0.017153	0.018045	0.018763		0	0.005445	0.007683	0.005994		0	1.49e-05	1.85e-05	1.68e-05
2	0.008062	0.008485	0.010032		2	0.020522	0.018931	0.019421		2	0.006824	0.006424	0.006478		2	1.69e-05	2.3e-05	2.58e-05
4	0.021263	0.019786	0.022722		4	0.029919	0.029126	0.024722		4	0.00841	0.008726	0.009098		4	1.1e-06	8.84e-06	1.38e-05
8	0.017877	0.015194	0.015624		8	0.033366	0.031983	0.035408		8	0.014011	0.012519	0.015903		8	0.00253	0.003769	0.003498
12	0.013874	0.013626	0.012737		12	0.029886	0.040042	0.033721		12	0.012703	0.015219	0.016193		12	0.004143	0.004504	0.003495
16	0.009748	0.012423	0.010515		16	0.040898	0.038758	0.036413		16	0.016598	0.017237	0.014342		16	0.003206	0.004776	0.004433
24	0.01994	0.021295	0.021514		24	0.049126	0.04308	0.038005		24	0.024908	0.023332	0.023653		24	0.005594	0.005223	0.005507
40	0.019399	0.017098	0.017096		40	0.043139	0.044746	0.045286		40	0.023728	0.028798	0.030654		40	0.008096	0.008158	0.006623

## Sheet: Fig. 3c-e
Fig. 3c
Lines	Number of adventitious root
Ctrl	4	4	5
WT	3	3	4
LkARF7-OE3	7	6	6
LkARF7-OE4	7	6	7
LkARF7-OE5	8	6	7
LkARF19-OE4	7	8	6
LkARF19-OE14	9	8	7
LkARF19-OE16	7	7	8
Fig. 3d
Lines	Length of adventitious root
Ctrl	22.8	24.7	25.7
WT	18.4	20.1	22.6
LkARF7-OE3	32.5	30.2	29.6
LkARF7-OE4	32.8	28.7	33.3
LkARF7-OE5	39.9	32.6	35.3
LkARF19-OE4	35.7	40.5	34.2
LkARF19-OE14	41.6	38.4	33.3
LkARF19-OE16	32.7	35.4	39.1
Fig. 3e Rooting rate (%)
DAC	Ctrl				DAC	WT				DAC	LkARF7-OE4				DAC	LkARF19-OE14
0	0	0	0		0	0	0	0		0	0	0	0		0	0	0	0
1	0	0	0		1	0	0	0		1	0	0	0		1	0	0	0
2	0	0	0		2	0	0	0		2	0	0	0		2	0	0	0
3	0	0	0		3	0	0	0		3	0	0	3.33		3	0	3.33	3.33
4	3.33	0	0		4	3.33	0	3.33		4	10	6.67	10		4	13.33	16.67	16.67
5	16.67	16.67	20		5	16.67	13.33	13.33		5	46.67	40	36.67		5	46.67	40	40
6	30	33.33	30		6	33.33	33.33	36.67		6	53.33	60	63.33		6	60	63.33	70
7	53.33	56.67	53.33		7	63.33	60	56.67		7	76.67	86.67	90		7	86.67	83.33	90
8	70	63.33	66.67		8	86.67	80	86.67		8	90	96.67	93.33		8	96.67	93.33	96.67
9	90	86.67	86.67		9	93.33	86.67	90		9	96.67	100	100		9	100	100	100
10	100	96.67	100		10	100	93.33	100		10	100	100	100		10	100	100	100
11	100	100	100		11	100	100	100		11	100	100	100		11	100	100	100

## Sheet: Fig. 4b; 4c
Fig. 4b
Lines	Root fresh weight (g)
Ctrl	1.13	1.74	2.22
WT	1.26	1.03	1.81
LkARF7-OE4	3.14	3.6	3.95
LkARF19-OE14	4.3	3.78	3.07
Fig. 4c
Lines	Root dry weight (g)
Ctrl	0.16	0.17	0.25
WT	0.16	0.13	0.2
LkARF7-OE4	0.31	0.35	0.41
LkARF19-OE14	0.4	0.4	0.35

## Sheet: Fig. 5a; 5d; 5e
Fig. 5a
Lines	LkBBM1 relative expression
CK	1.13123	1.02109	0.865729
35S::LkARF7-flag	7.81803	9.11522	5.48915
35S::LkARF19-flag	9.66235	11.7071	9.10525
Fig. 5d
Elements	35S::flag			35S::LkARF7-flag
AuxRE-1	0.9	1	1.1	2.62264	2.27015	2.57955
AuxRE-2	0.8	1	1.2	3.14711	4.10936	2.40545
AuxRE-3	0.9	1	1.1	2.91143	1.86904	2.03105
ABRE	0.85	1	1.15	1.22753	1.08399	1.2305
Elements	35S::flag			35S::LkARF19-flag
AuxRE-1	0.8	1	1.2	2.15996	2.20072	1.98189
AuxRE-2	0.8	1	1.2	3.45659	4.29363	3.76025
AuxRE-3	0.9	1	1.1	3.80667	4.80969	3.33565
ABRE	0.85	1	1.15	1.2994	1.62452	0.82361
Fig. 5e
Lines	Relative activity of luciferase
Ctrl	1.07182	0.9187	0.561428	1.44806
LkARF7	2.09524	2.60556	2.34411	2.25577
LkARF19	2.63158	2.7	2.11111	3.03777

## Sheet: Fig. 6c; 6e
Fig. 6c
DAC	LkRH53 Relative Expression
0	0.997504	1.03378	0.968719
2	2.15705	2.0601	1.47659
4	2.23611	1.64545	1.64236
8	2.48106	3.42313	2.49811
12	2.03496	2.72402	1.76025
16	1.93395	2.13282	2.10736
24	2.1875	2.22233	1.67815
40	2.90212	2.82401	2.88366
Fig. 6e
Lines	Number of adventitious root				Lines	Length of adventitious root
Ctrl	12.46	12.03	14.83		Ctrl	3	3	4
WT	10.25	6.61	11.756		WT	3	2	4
LkRH53-OE3	16.812	19.075	18.763		LkRH53-OE3	5	6	6
LkRH53-OE5	14.024	20.018	15.401		LkRH53-OE5	5	6	6
LkRH53-OE6	16.404	18.742	16.565		LkRH53-OE6	5	6	7

## Sheet: Supplementary Fig. 3d-f
Supplementary Fig. 3d					Supplementary Fig. 3e					Supplementary Fig. 3f
Lines	LkARF7 Relative Expression				Lines	LkARF7 Relative Expression				Lines	LkRH53 Relative Expression
Ctrl	0.853599	1.20826	0.969583		Ctrl	0.564174	1.15577	1.53361		Ctrl	1.24511	0.613479	1.14141
LkARF7-OE1	1705.01	1715.62	1719.13		LkARF19-OE4	711.081	691.398	692.426		LkRH53-OE1	5.09077	4.04747	3.27053
LkARF7-OE2	694.376	750.549	715.703		LkARF19-OE5	591.319	592.715	623.711		LkRH53-OE2	7.2439	6.82904	9.89629
LkARF7-OE3	915.105	804.497	805.56		LkARF19-OE6	908.26	977.075	962.962		LkRH53-OE3	991.527	1085.41	1688.96
LkARF7-OE4	1186	1204.4	1241.88		LkARF19-OE10	317.748	318.711	332.312		LkRH53-OE4	4.01004	8.3343	10.2171
LkARF7-OE5	1045.29	992.803	980.291		LkARF19-OE13	449.484	491.474	514.166		LkRH53-OE5	2394.74	2299.48	2948.09
LkARF7-OE6	207.857	365.988	261.453		LkARF19-OE14	775.488	787.836	818.301		LkRH53-OE6	3743.9	3314.02	3435.7
					LkARF19-OE15	524.814	544.87	549.547
					LkARF19-OE16	614.809	593.672	644.611
					LkARF19-OE17	540.483	559.469	573.729													524.814	544.87	549.547
																					614.809	593.672	644.611
																					540.483	559.469	573.729

## Sheet: Supplementary Fig. 4b-e
Supplementary Fig. 4b
Lines	Number of internode
Ctrl	20	16	17
WT	20	18	16
LkARF7-OE4	21	20	20
LkARF19-OE14	24	21	22
Supplementary Fig. 4c
Lines	Height (cm)
Ctrl	41	45.5	43.8
WT	44	42	40.5
LkARF7-OE4	49.5	49	47.5
LkARF19-OE14	52	50	48.5
Supplementary Fig. 4d
Lines	Base internode diameter (mm)
Ctrl	3.2	3.1	3.1
WT	3.1	3	3
LkARF7-OE4	3.4	3.2	3.08
LkARF19-OE14	3.41	3.35	3.2
Supplementary Fig. 4e
Lines	shoot fresh weight (g)				Lines	shoot dry weight (g)
Ctrl	16.63	15.76	18.26		Ctrl	3.63	3.35	3.81
WT	14.32	15.68	17.24		WT	3.17	3.38	3.45
LkARF7-OE4	26.36	24.81	22.95		LkARF7-OE4	3.69	4.34	4.56
LkARF19-OE14	27.72	23.38	27.25		LkARF19-OE14	3.92	4.63	4.35

## Sheet: Supplementary Fig. 5
Supplementary Fig. 5
hpt	LkARF7 Relative Expression				hpt	LkARF19 Relative Expression
0	0.954277	1.00389	1.04385		0	0.991833	1.06071	0.950533
2	8.00725	7.98674	7.89261		2	3.6685	3.88187	3.67728
6	5.13607	5.51812	5.60059		6	3.59815	3.93626	3.74875
12	7.55461	7.19599	6.86605		12	4.81988	3.79883	3.20417
16	6.26314	5.38371	5.22799		16	3.7508	4.15847	4.48984
24	4.01123	3.57398	3.10993		24	5.59575	6.74172	6.52995
